# Supplementary material for: LA-ICP-MS Zircon U-Pb Ages, geochemical characteristics, and geological significance of the early cretaceous volcanic rocks in Haitangwan Town, Southern Hainan Island, China
Source: PLoS One. 2025 Dec 4;20(12):e0337464. doi: 10.1371/journal.pone.0337464 (PMC12677543; doi:10.1371/journal.pone.0337464)
Supplement: S1 Appendix — (XLSX) [file pone.0337464.s001.xlsx]

## Sheet: Sheet1
Sample name	PMD05-15	D2510-1	D2510-3A	D2510-3B
Li	12.9205	3.87534	4.70311	4.82203
Be	1.90136	1.61887	2.16096	2.17532
Sc	13.8681	7.84476	14.5174	14.8482
V	119.47	74.0131	107.408	108.686
Cr	39.7855	30.3059	33.7757	35.1562
Co	7.45792	2.2086	1.05862	1.06842
Ni	14.2011	5.42813	2.82689	2.78488
Cu	16.0981	9.34483	8.30704	8.67651
Zn	61.665	11.6121	11.0522	11.5934
Ga	20.134	16.7281	21.7426	22.3238
Rb	168.507	133.727	177.076	187.409
Sr	263.438	140.922	173.487	179.42
Y	25.6845	17.7588	33.3533	35.1744
Zr	219.741	228.938	197.817	210.753
Nb	13.5998	11.8533	15.6719	16.0949
Sn	2.39264	2.14555	2.72636	2.75209
Cs	4.2068	4.80937	6.169	6.43077
Ba	825.705	534.648	792.113	814.984
La	63.2662	35.7936	63.3103	65.0981
Ce	114.478	73.5365	135.401	139.563
Pr	12.5412	7.56027	14.1848	14.4917
Nd	44.1702	27.24	56.2709	57.6834
Sm	7.67541	4.96084	12.4416	13.1536
Eu	1.84855	1.07839	2.93332	3.09095
Gd	5.93013	3.98548	12.0788	12.4573
Tb	0.965707	0.613931	1.69829	1.78238
Dy	5.49326	3.48056	8.51461	9.05983
Ho	1.02113	0.679688	1.47156	1.52777
Er	2.79868	2.00568	3.75043	4.0398
Tm	0.393556	0.320114	0.56154	0.558504
Yb	2.52711	2.11426	3.45569	3.62087
Lu	0.373156	0.322044	0.497432	0.532107
Hf	6.28731	6.61307	5.76127	6.13313
Ta	0.96182	0.873303	1.12487	1.15184
Tl	1.08149	0.855912	1.20625	1.1614
Pb	22.5754	17.1526	20.4415	20.8182
Th	14.0313	15.1417	16.4074	16.5728
U	2.17789	2.27202	3.54826	3.68412
